# Supplementary material for: Quadriceps muscle reaction time in obese children
Source: PeerJ. 2024 Feb 29;12:e17050. doi: 10.7717/peerj.17050 (PMC10909349; doi:10.7717/peerj.17050)
Supplement: Supplemental Information 1 [file peerj-12-17050-s001.txt]

	Normal-Weight	Normal-Weight	Normal-Weight	Normal-Weight	Normal-Weight	Normal-Weight	Normal-Weight	Normal-Weight	Normal-Weight	Normal-Weight	Normal-Weight	Normal-Weight	Normal-Weight	Normal-Weight	Normal-Weight	Normal-Weight	Normal-Weight	Normal-Weight	Normal-Weight	Normal-Weight	Normal-Weight	Normal-Weight	Normal-Weight	Normal-Weight	Overweight/obese	Overweight/obese	Overweight/obese	Overweight/obese	Overweight/obese	Overweight/obese	Overweight/obese	Overweight/obese	Overweight/obese	Overweight/obese	Overweight/obese	Overweight/obese	Overweight/obese	Overweight/obese	Overweight/obese	Overweight/obese	Overweight/obese	Overweight/obese	Overweight/obese	Overweight/obese	Overweight/obese	Overweight/obese	Overweight/obese	Overweight/obese
VL	89,3	97,7	80,4	71,7	85,3	73,2	84,4	74,0	78,8	88,6	97,0	79,7	71,0	85,9	73,9	83,7	73,3	78,1							130,3	68,0	124,9	70,3	80,5	56,5	98,4	73,4	131,3	74,4	108,9	137,0	129,7	68,7	124,2	69,6	81,1	55,8	97,7	72,7	131,3	73,7	108,2	136,3
VM	85,5	66,1	85,0	65,1	93,4	71,6	80,5	84,7	81,3	85,0	65,6	85,7	64,6	92,7	71,1	81,0	84,2	80,8							91,7	82,4	107,2	67,3	83,3	64,2	108,4	43,3	128,1	75,3	108,1	54,8	92,4	82,9	106,7	67,8	82,6	63,7	108,9	42,8	128,3	75,8	107,6	54,3
RF	101,2	80,2	109,8	70,6	77,7	59,3	111,7	94,6	70,4	99,1	78,9	111,0	69,4	78,9	58,1	112,9	93,4	69,2							179,4	80,7	118,0	62,0	79,9	63,5	115,0	74,3	130,1	100,9	114,0	134,5	180,3	79,5	118,8	60,8	79,0	62,3	113,8	73,1	130,1	99,7	114,0	133,3
