# Supplementary material for: Quadriceps muscle reaction time in obese children
Source: PeerJ. 2024 Feb 29;12:e17050. doi: 10.7717/peerj.17050 (PMC10909349; doi:10.7717/peerj.17050)
Supplement: Supplemental Information 2 [file peerj-12-17050-s002.txt]

	Normal	Normal	Normal	Normal	Normal	Normal	Normal	Normal	Normal	Normal	Normal	Normal	Normal	Normal	Normal	Normal	Normal	Normal	Normal	Normal	Normal	Normal	Normal	Normal	Overfat/obese	Overfat/obese	Overfat/obese	Overfat/obese	Overfat/obese	Overfat/obese	Overfat/obese	Overfat/obese	Overfat/obese	Overfat/obese	Overfat/obese	Overfat/obese	Overfat/obese	Overfat/obese	Overfat/obese	Overfat/obese	Overfat/obese	Overfat/obese	Overfat/obese	Overfat/obese	Overfat/obese	Overfat/obese	Overfat/obese	Overfat/obese
VL	101,2	80,2	109,8	70,6	77,7	74,3	59,3	130,1	111,7	100,9	94,6	70,4	99,1	78,9	111,0	69,4	78,9	73,1	58,1	130,1	112,9	99,7	93,4	69,2	179,4	80,7	118,0	62,0	79,9	63,5	115,0	114,0	134,5	180,3	79,5	118,8	60,8	79,0	62,3	113,8	114,0	133,3
VM	85,5	66,1	85,0	65,1	93,4	43,3	71,6	128,1	80,5	75,3	84,7	81,3	85,0	65,6	85,7	64,6	92,7	42,8	71,1	128,3	81,0	75,8	84,2	80,8	91,7	82,4	107,2	67,3	83,3	64,2	108,4	108,1	54,8	92,4	82,9	106,7	67,8	82,6	63,7	108,9	107,6	54,3
RF	89,3	97,7	80,4	71,7	85,3	73,4	73,2	131,3	84,4	74,4	74,0	78,8	88,6	97,0	79,7	71,0	85,9	72,7	73,9	131,3	83,7	73,7	73,3	78,1	130,3	68,0	124,9	70,3	80,5	56,5	98,4	108,9	137,0	129,7	68,7	124,2	69,6	81,1	55,8	97,7	108,2	136,3
